# Supplementary material for: Full-length direct RNA sequencing uncovers stress granule-dependent RNA decay upon cellular stress
Source: eLife. 2024 Dec 19;13:RP96284. doi: 10.7554/eLife.96284 (PMC11658763; doi:10.7554/eLife.96284)
Supplement: Figure 3—source data 1. [file elife-96284-fig3-data1.zip]

Archive with 12 entries (8 files):
- ACTB/
- ACTB/sm 2021-11-02 11h35m16s(Chemiluminescence).tif
- __MACOSX/ACTB/._sm 2021-11-02 11h35m16s(Chemiluminescence).tif
- eif2a/
- eif2a/sm 2021-11-03 11h05m30s(Chemiluminescence).tif
- __MACOSX/eif2a/._sm 2021-11-03 11h05m30s(Chemiluminescence).tif
- eif2a-p/
- eif2a-p/sm 2021-11-01 18h02m25s(Chemiluminescence).tif
- __MACOSX/eif2a-p/._sm 2021-11-01 18h02m25s(Chemiluminescence).tif
- XRN1/
- XRN1/sm 2021-11-01 17h41m15s(Chemiluminescence).tif
- __MACOSX/XRN1/._sm 2021-11-01 17h41m15s(Chemiluminescence).tif
