# Supplementary material for: Full-length direct RNA sequencing uncovers stress granule-dependent RNA decay upon cellular stress
Source: eLife. 2024 Dec 19;13:RP96284. doi: 10.7554/eLife.96284 (PMC11658763; doi:10.7554/eLife.96284)
Supplement: Figure 3—figure supplement 1—source data 1. [file elife-96284-fig3-figsupp1-data1.zip]

Archive with 6 entries (4 files):
- ACTB/
- ACTB/cedric 2021-07-06 13h45m06s 4.939s 0.004s(Chemiluminescence).tif
- __MACOSX/ACTB/._cedric 2021-07-06 13h45m06s 4.939s 0.004s(Chemiluminescence).tif
- XRN1/
- XRN1/cedric 2021-07-06 14h15m37s 300.000s 0.003s(Chemiluminescence).tif
- __MACOSX/XRN1/._cedric 2021-07-06 14h15m37s 300.000s 0.003s(Chemiluminescence).tif
