# Supplementary material for: Full-length direct RNA sequencing uncovers stress granule-dependent RNA decay upon cellular stress
Source: eLife. 2024 Dec 19;13:RP96284. doi: 10.7554/eLife.96284 (PMC11658763; doi:10.7554/eLife.96284)
Supplement: Figure 5—source data 1. [file elife-96284-fig5-data1.zip]

Archive with 16 entries (10 files):
- panel a/
- panel a/eif2a/
- panel a/.DS_Store
- __MACOSX/panel a/._.DS_Store
- panel a/eif2a-p/
- panel a/eif2a/sm 2021-10-13 08h37m47s(Chemiluminescence).tif
- __MACOSX/panel a/eif2a/._sm 2021-10-13 08h37m47s(Chemiluminescence).tif
- panel a/eif2a-p/sm 2021-10-08 14h10m28s(Chemiluminescence).tif
- __MACOSX/panel a/eif2a-p/._sm 2021-10-08 14h10m28s(Chemiluminescence).tif
- panel b/
- panel b/eif2a/
- panel b/eif2a-p/
- panel b/eif2a/sm 2021-10-26 14h29m22s(Chemiluminescence).tif
- __MACOSX/panel b/eif2a/._sm 2021-10-26 14h29m22s(Chemiluminescence).tif
- panel b/eif2a-p/sm 2021-10-22 12h17m28s(Chemiluminescence).tif
- __MACOSX/panel b/eif2a-p/._sm 2021-10-22 12h17m28s(Chemiluminescence).tif
