# Supplementary material for: Full-length direct RNA sequencing uncovers stress granule-dependent RNA decay upon cellular stress
Source: eLife. 2024 Dec 19;13:RP96284. doi: 10.7554/eLife.96284 (PMC11658763; doi:10.7554/eLife.96284)
Supplement: Figure 5—source data 2. [file elife-96284-fig5-data2.zip]

Archive with 2 entries (2 files):
- Figure 5-source data 2.pdf
- __MACOSX/._Figure 5-source data 2.pdf
